# Supplementary material for: The Cognitive Cost of Motor Control: A Systematic Review and Meta-Analysis of Parkinson’s Disease Treatments and Financial Decision-Making
Source: Healthcare (Basel). 2025 Jul 29;13(15):1850. doi: 10.3390/healthcare13151850 (PMC12346847; doi:10.3390/healthcare13151850)
Supplement: Supplementary file 1 [file healthcare-13-01850-s001.zip]

Archive with 1 entries (1 files):
- healthcare-3680041-supplementary.pdf
